# Supplementary material for: Fusion and expansion of vitellogenin vesicles during Caenorhabditis elegans intestinal senescence
Source: Aging Cell. 2022 Oct 5;21(11):e13719. doi: 10.1111/acel.13719 (PMC9649609; doi:10.1111/acel.13719)
Supplement: Supplementary file 2 — Table S1 [file ACEL-21-e13719-s004.xlsx]

## Sheet: day2-3_body_volume
	day2-3_body volume
	section thickness: 70 nm
Image	Size	pixel size (nm)	Main Grid	Pattern count	object	Hit Points	hfw (μm)	Sampling step (pixels)	interval thickness (nm)	volume of point (nm^3)	volume per portion (nm^3)
42.tif	2048*1887	20.752	Point	72	worm body	33	42.5	220	59500	1.24017e+12	4.09255e+13
902.tif	2048*1887	38.5254	Point	272	worm body	96	78.9	120	59500	1.27167e+12	1.2208e+14
1742.tif	2048*1887	38.5254	Point	152	worm body	122	78.9	120	59500	1.27167e+12	1.55143e+14
2602.tif	2048*1887	38.0859	Point	178	worm body	140	78	120	59500	1.24282e+12	1.73995e+14
3452.tif	2048*1887	38.5742	Point	167	worm body	150	79	120	59500	1.27489e+12	1.91234e+14
4302.tif	2048*1887	38.5742	Point	178	worm body	149	79	120	59500	1.27489e+12	1.89959e+14
5152.tif	2048*1887	38.5254	Point	152	worm body	130	78.9	120	59500	1.27167e+12	1.65317e+14
6002.tif	2048*1887	38.5254	Point	172	worm body	134	78.9	120	59500	1.27167e+12	1.70403e+14
6852.tif	2048*1887	38.5254	Point	168	worm body	138	78.9	120	59500	1.27167e+12	1.7549e+14
7702.tif	2048*1887	38.5254	Point	159	worm body	136	78.9	120	59500	1.27167e+12	1.72947e+14
8552.tif	2048*1887	38.5254	Point	155	worm body	132	78.9	120	59500	1.27167e+12	1.6786e+14
9402.tif	2048*1887	38.5254	Point	152	worm body	133	78.9	120	59500	1.27167e+12	1.69132e+14
10252.tif	2048*1887	38.5254	Point	150	worm body	125	78.9	120	59500	1.27167e+12	1.58958e+14
11102.tif	2048*1887	38.5254	Point	133	worm body	104	78.9	120	59500	1.27167e+12	1.32253e+14
11952.tif	2048*1887	38.5254	Point	87	worm body	67	78.9	120	59500	1.27167e+12	8.52017e+13
12902.tif	2048*1887	8.98438	Point	153	worm body	138	18.4	120	14070	1.63543e+10	2.2569e+12
										total volume	2.27316e+15

## Sheet: day2-18_body_volume
	day2-18_body volume
	section thickness: 70 nm
Image	Size	pixel size (nm)	Main Grid	Pattern count	object	Hit Points	hfw (μm)	stampling step (pixel)	interval thickness (nm)	volume per point (nm^3)	volume per portion (nm^3)
150.tif	4096*3775	13.4277	Point	66	worm body	51	55	344	70000	1.49355e+12	7.61712e+13
1150.tif	4096*3775	21.9727	Point	360	worm body	199	90	210	70000	1.4904e+12	2.96589e+14
2150.tif	4096*3775	21.9727	Point	360	worm body	183	90	210	70000	1.4904e+12	2.72743e+14
3150.tif	4096*3775	19.5312	Point	272	worm body	148	80	236	70000	1.48724e+12	220112060546875
4150.tif	4096*3775	19.5312	Point	156	worm body	142	80	236	70000	1.48724e+12	2.11189e+14
5150.tif	4096*3775	19.5312	Point	156	worm body	146	80	236	70000	1.48724e+12	2.17138e+14
6150.tif	4096*3775	19.5312	Point	143	worm body	140	80	236	70000	1.48724e+12	208214111328125
7150.tif	4096*3775	19.2627	Point	131	worm body	123	78.9	239	70000	1.48364e+12	1.82487e+14
8150.tif	4096*3775	19.5312	Point	140	worm body	134	80	236	70000	1.48724e+12	1.99291e+14
9150.tif	4096*3775	19.5312	Point	153	worm body	140	80	236	70000	1.48724e+12	208214111328125
10150.tif	4096*3775	19.5312	Point	272	worm body	126	80	236	70000	1.48724e+12	1.87393e+14
11150.tif	4096*3775	19.5312	Point	121	worm body	115	80	236	70000	1.48724e+12	1.71033e+14
12150.tif	4096*3775	19.5312	Point	98	worm body	95	80	236	70000	1.48724e+12	1.41288e+14
13150.tif	4096*3775	14.6484	Point	81	worm body	73	60	315	70000	1.4904e+12	1.08799e+14
14150.tif	4096*3775	14.6484	Point	57	worm body	53	60	315	70000	1.4904e+12	7.8991e+13
15200.tif	4096*3775	4.88281	Point	69	worm body	65	20	315	28000	6.62398e+10	4.30559e+12
										total	2.78396e+15

## Sheet: day6-8_body_volume
	day6-8_body_volume
	section thickness: 70 nm
Image	Size	pixel size	Main Grid	Pattern count	object	Hit Points	hfw (μm)	interval thickness (nm)	Sampling step (pixels)	volume per point (nm^3)	volume per portion (nm^3)
150.tif	2048*1887	13.4766	Point	126	worm body	111	27.6	80500	120	2.10531e+11	2.3369e+13
1300.tif	2048*1888	38.5254	Point	85	worm body	73	78.9	80500	120	1.72049e+12	1.25596e+14
2450.tif	2048*1889	38.5254	Point	155	worm body	124	78.9	80500	120	1.72049e+12	2.13341e+14
3600.tif	2048*1890	38.5254	Point	178	worm body	164	78.9	80500	120	1.72049e+12	2.82161e+14
4750.tif	2048*1891	54.1992	Point	225	worm body	177	111	80500	86	1.74896e+12	3.09565e+14
5900.tif	2048*1892	54.1992	Point	235	worm body	183	111	80500	86	1.74896e+12	3.20059e+14
7050.tif	2048*1893	54.1992	Point	221	worm body	199	111	80500	86	1.74896e+12	3.48042e+14
8200.tif	2048*1894	54.1992	Point	222	worm body	194	111	80500	86	1.74896e+12	3.39297e+14
9350.tif	2048*1895	54.1992	Point	224	worm body	190	111	80500	86	1.74896e+12	3.32302e+14
10500.tif	2048*1896	38.5254	Point	189	worm body	172	78.9	80500	120	1.72049e+12	2.95924e+14
11650.tif	2048*1897	38.5254	Point	210	worm body	179	78.9	80500	120	1.72049e+12	3.07968e+14
12800.tif	2048*1898	54.1992	Point	214	worm body	187	111	80500	86	1.74896e+12	3.27055e+14
13950.tif	2048*1899	38.5254	Point	183	worm body	158	78.9	80500	120	1.72049e+12	2.71838e+14
15100.tif	2048*1900	38.5254	Point	183	worm body	144	78.9	80500	120	1.72049e+12	2.47751e+14
16250.tif	2048*1901	38.5254	Point	119	worm body	90	78.9	80500	120	1.72049e+12	1.54844e+14
17400.tif	2048*1902	20.752	Point	78	worm body	55	42.5	80500	200	1.38667e+12	7.6267e+13
18500.tif	2048*1903	5.41992	Point	60	worm body	31	11.1	10500	200	1.23377e+10	3.8247e+11
										total	3.97576e+15

## Sheet: day6-10_body_volume
	day6-10_body_volume
	Section thickness: 70 nm
Image	Size	pixel size	Main Grid	Pattern count	object	Hit Points	hfw (μm)	sampling step (pixels)	interval thickness (nm)	volume per point (nm^3)	volume per part (nm^3)
201.tif	4096*3775	13.4277	Point	64	worm body	59	55	344	91000	1.94162e+12	1.14555e+14
1500.tif	4096*3775	15.8691	Point	117	worm body	107	65	291	91000	1.94059e+12	2.07643e+14
2800.tif	4096*3775	19.5312	Point	145	worm body	133	80	236	91000	1.93342e+12	2.57144e+14
4100.tif	4096*3775	20.752	Point	180	worm body	170	85	222	91000	1.93137e+12	3.28333e+14
5400.tif	4096*3775	24.4141	Point	215	worm body	194	100	189	91000	1.93752e+12	3.75878e+14
6700.tif	4096*3775	24.4141	Point	221	worm body	200	100	189	91000	1.93752e+12	3.87503e+14
8000.tif	4096*3775	24.4141	Point	228	worm body	212	100	189	91000	1.93752e+12	4.10753e+14
9300.tif	4096*3775	23.1934	Point	234	worm body	221	95	199	91000	1.93854e+12	4.28417e+14
10600.tif	4096*3775	23.1934	Point	233	worm body	211	95	199	91000	1.93854e+12	4.09032e+14
11900.tif	4096*3775	23.1934	Point	242	worm body	226	95	199	91000	1.93854e+12	438110133895278
13200.tif	4096*3775	24.4141	Point	258	worm body	239	100	189	91000	1.93752e+12	4.63066e+14
14500.tif	4096*3775	24.4141	Point	242	worm body	216	100	189	91000	1.93752e+12	4.18503e+14
15800.tif	4096*3775	23.1934	Point	204	worm body	190	95	199	91000	1.93854e+12	3.68323e+14
17100.tif	4096*3775	23.1934	Point	161	worm body	150	95	199	91000	1.93854e+12	2.90781e+14
18400.tif	4096*3775	15.8691	Point	92	worm body	81	65	291	91000	1.94059e+12	1.57188e+14
19700.tif	4096*3775	7.32422	Point	86	worm body	77	30	300	91000	4.39346e+11	3.38296e+13
20850.tif	4096*3775	2.68555	Point	59	worm body	56	11	300	7000	4.54366e+09	2.54445e+11
										total	5089314869377017

## Sheet: day9-3_body_volume
	day9-3_body_volume
	section thickness: 70 nm
Image	Size	pixel size (nm)	Main Grid	Pattern count	object	Hit Points	HFW (μm)	sampling step (pixels)	interval thickness (nm)	volume per point (nm^3)	volume per portion (nm^3)
50.tif	4096*3775	9.27734	Point	194	worm body	183	38	200	73500	2.53043e+11	4.63069e+13
1100.tif	4096*3775	14.6484	Point	103	worm body	98	60	315	73500	1.56492e+12	1.53362e+14
2150.tif	4096*3775	17.0898	Point	113	worm body	107	70	270	73500	1.56492e+12	1.67446e+14
3200.tif	4096*3775	18.3105	Point	114	worm body	106	75	252	73500	1.56492e+12	1.65881e+14
4250.tif	4096*3775	19.5312	Point	136	worm body	121	80	235	73500	1.5484e+12	1.87356e+14
5300.tif	4096*3775	19.5312	Point	135	worm body	128	80	236	73500	1.56161e+12	199885546875000
6350.tif	4096*3775	20.8252	Point	128	worm body	123	85.3	221	73500	1.55686e+12	1.91494e+14
7400.tif	4096*3775	20.752	Point	168	worm body	152	85	222	73500	1.55995e+12	2.37113e+14
8450.tif	4096*3775	21.9727	Point	178	worm body	155	90	210	73500	1.56492e+12	2.42562e+14
9500.tif	4096*3775	21.9727	Point	182	worm body	153	90	210	73500	1.56492e+12	2.39432e+14
10550.tif	4096*3775	20.752	Point	173	worm body	156	85	222	73500	1.55995e+12	2.43353e+14
11600.tif	4096*3775	20.752	Point	183	worm body	168	85	222	73500	1.55995e+12	2.62072e+14
12650.tif	4096*3775	20.752	Point	183	worm body	164	85	222	73500	1.55995e+12	2.55832e+14
13700.tif	4096*3775	20.752	Point	169	worm body	155	85	222	73500	1.55995e+12	2.41793e+14
14750.tif	4096*3775	19.5312	Point	143	worm body	130	80	236	73500	1.56161e+12	2.03009e+14
15800.tif	4096*3775	14.6484	Point	88	worm body	86	60	315	73500	1.56492e+12	1.34583e+14
17250.tif	4096*3775	1.02539	Point	156	worm body	71	4.2	315	59500	6.2075e+09	4.40733e+11
										total	3171920022830007

## Sheet: day9-12_body_volume
	day9-12_body_volume
	section thickness: 70 nm
Image	Size	pixel size (nm)	Main Grid	Pattern count	object	Hit Points	hfw (μm)	interval thickness (nm)	Sampling step (pixels)	volume of point (nm^3)	volume per portion (nm^3)
200.tif	2048*1887	27.002	Point	88	worm body	73	55.3	59500	170	1.25373e+12	9.15225e+13
1050.tif	2048*1887	38.5254	Point	140	worm body	95	78.9	59500	120	1.27167e+12	1.20808e+14
1900.tif	2048*1887	38.5254	Point	178	worm body	128	78.9	59500	120	1.27167e+12	1.62773e+14
2750.tif	2048*1887	38.5254	Point	184	worm body	135	78.9	59500	120	1.27167e+12	1.71675e+14
3600.tif	2048*1887	38.5254	Point	173	worm body	136	78.9	59500	120	1.27167e+12	1.72947e+14
4450.tif	2048*1887	38.5254	Point	179	worm body	151	78.9	59500	120	1.27167e+12	1.92022e+14
5300.tif	2048*1887	38.5254	Point	211	worm body	164	78.9	59500	120	1.27167e+12	2.08553e+14
6150.tif	2048*1887	38.5254	Point	233	worm body	166	78.9	59500	120	1.27167e+12	2.11097e+14
7000.tif	2048*1887	38.5254	Point	272	worm body	146	78.9	59500	120	1.27167e+12	1.85663e+14
7850.tif	2048*1887	38.5254	Point	272	worm body	158	78.9	59500	120	1.27167e+12	2.00923e+14
8700.tif	2048*1887	38.5254	Point	272	worm body	165	78.9	59500	120	1.27167e+12	2.09825e+14
9550.tif	2048*1887	38.5254	Point	272	worm body	158	78.9	59500	120	1.27167e+12	2.00923e+14
10400.tif	2048*1887	38.5254	Point	255	worm body	140	78.9	59500	120	1.27167e+12	1.78033e+14
11250.tif	2048*1887	38.5254	Point	146	worm body	134	78.9	59500	120	1.27167e+12	1.70403e+14
12100.tif	2048*1887	38.5254	Point	125	worm body	117	78.9	59500	120	1.27167e+12	1.48785e+14
12950_001.tif	2048*1887	27.002	Point	64	worm body	50	55.3	59500	170	1.25373e+12	6.26867e+13
13700_001.tif	2048*1887	3.85254	Point	16	worm body	13	7.89	3.85254	300	1.40257e+10	1.82335e+11
										total	2.68882e+15

## Sheet: day18-18(1)_body_volume
	day18-18(1)_body_volume
	section number: 1-12660, section thickness 50nm; section number: 12661-18500, section thickness 60 nm
Image	Size	pixel size (nm)	Main Grid	Pattern count	object	Hit Points	hfw (μm)	Sampling step (pixels)	interval thickness (nm)	volume of point (nm^3)	volume per portion (nm^3)
1_300_001.tif	X = 2048; Y = 1887	27.002	Point	71	worm body	58	55.3	170	62500	1.31695e+12	7.63829e+13
1_1550.tif	X = 2048; Y = 1887	38.5254	Point	92	worm body	73	78.9	120	62500	1.33579e+12	9.75123e+13
1_2800.tif	X = 2048; Y = 1887	38.5254	Point	132	worm body	102	78.9	120	62500	1.33579e+12	1.3625e+14
1_3850_001.tif	X = 2048; Y = 1887	38.5254	Point	146	worm body	118	78.9	120	62500	1.33579e+12	1.57623e+14
1_4050_001.tif	X = 2048; Y = 1887	38.5254	Point	139	worm body	121	78.9	120	62500	1.33579e+12	1.6163e+14
1_5300_001.tif	X = 2048; Y = 1887	38.5254	Point	161	worm body	137	78.9	120	62500	1.33579e+12	1.83003e+14
1_6550_001.tif	X = 2048; Y = 1887	38.5254	Point	167	worm body	144	78.9	120	62500	1.33579e+12	1.92353e+14
1_7800_001.tif	X = 2048; Y = 1887	38.5254	Point	161	worm body	133	78.9	120	62500	1.33579e+12	1.77659e+14
1_9050_001.tif	X = 2048; Y = 1887	38.5254	Point	174	worm body	148	78.9	120	62500	1.33579e+12	1.97696e+14
1_10300_001.tif	X = 2048; Y = 1887	38.5254	Point	171	worm body	149	78.9	120	62500	1.33579e+12	1.99032e+14
1_11550_001.tif	X = 2048; Y = 1887	38.5254	Point	151	worm body	131	78.9	120	61400	1.31228e+12	1.71908e+14
1_12800_001.tif	X = 2048; Y = 1887	38.5254	Point	148	worm body	126	78.9	120	63000	1.34647e+12	1.69655e+14
1_14900_001.tif	X = 2048; Y = 1768	38.5254	Point	135	worm body	116	78.9	120	63000	1.34647e+12	1.56191e+14
1_15950_001.tif	X = 2048; Y = 1887	38.5254	Point	133	worm body	117	78.9	120	63000	1.34647e+12	1.57537e+14
1_17000_002.tif	X = 2048; Y = 1887	20.752	Point	96	worm body	78	42.5	170	63000	7.84073e+11	6.11577e+13
1_18100_002.tif	X = 2048; Y = 1887	16.8457	Point	132	worm body	81	34.5	170	63000	5.16674e+11	4.18506e+13
										total	2.33744e+15

## Sheet: day18-18(2)_body_volume
	day18-18(2)_body_volume
	section number: 1-12660, section thickness 50nm; section number: 12661-18500, section thickness 60 nm
Image	Size	pixel size (nm)	Main Grid	Pattern count	object	Hit Points	interval thickness (nm)	hfw (μm)	Sampling step (pixels)	volume per point (nm^3)	volumme per portion (nm^3)
2_200.tif	X = 2048; Y = 1887	38.5254	Point	97	worm body	73	50000	78.9	120	1.06863e+12	7.80099e+13
2_1200.tif	X = 2048; Y = 1887	38.5254	Point	111	worm body	91	50000	78.9	120	1.06863e+12	9.72452e+13
2_2200.tif	X = 2048; Y = 1887	38.5254	Point	136	worm body	113	50000	78.9	120	1.06863e+12	1.20755e+14
2_3200_001.tif	X = 2048; Y = 1887	38.5254	Point	140	worm body	127	50000	78.9	120	1.06863e+12	1.35716e+14
2_4200_001.tif	X = 2048; Y = 1887	38.5254	Point	154	worm body	130	50000	78.9	120	1.06863e+12	1.38922e+14
2_5250_001.tif	X = 2048; Y = 1887	38.5254	Point	148	worm body	118	50000	78.9	120	1.06863e+12	1.26098e+14
2_6200_001.tif	X = 2048; Y = 1887	38.5254	Point	147	worm body	122	50000	78.9	120	1.06863e+12	1.30373e+14
2_7200_001.tif	X = 2048; Y = 1887	38.5254	Point	149	worm body	131	50000	78.9	120	1.06863e+12	1.3999e+14
2_8200_001.tif	X = 2048; Y = 1887	38.5254	Point	151	worm body	129	50000	78.9	120	1.06863e+12	1.37853e+14
2_9200_001.tif	X = 2048; Y = 1887	38.5254	Point	139	worm body	117	50000	78.9	120	1.06863e+12	1.25029e+14
2_10200_001.tif	X = 2048; Y = 1887	38.5254	Point	144	worm body	111	50000	78.9	120	1.06863e+12	1.18618e+14
2_11200_001.tif	X = 2048; Y = 1887	38.5254	Point	142	worm body	111	50000	78.9	120	1.06863e+12	1.18618e+14
2_12200_001.tif	X = 2048; Y = 1887	38.5254	Point	136	worm body	104	50400	78.9	120	1.07718e+12	1.12026e+14
2_13100_001.tif	X = 2048; Y = 1768	38.5254	Point	136	worm body	99	48000	78.9	120	1.02588e+12	1.01562e+14
2_13900_001.tif	X = 2048; Y = 1768	38.5254	Point	108	worm body	83	48000	78.9	120	1.02588e+12	8.51483e+13
2_14700_001.tif	X = 2048; Y = 1768	38.5254	Point	80	worm body	59	48000	78.9	120	1.02588e+12	6.05271e+13
2_15500_001.tif	X = 2048; Y = 1768	38.5254	Point	42	worm body	32	51000	78.9	120	1.09e+12	3.488e+13
										total volume	1.86137e+15

## Sheet: day2-3_tissue_volume
	day2-3_tissue volume
	section thickness: 70 nm
Image	Size	pixel size (nm)	Main Grid	Pattern count	object	Hit Points	object	Hit Points	hfw (μm)	interval thickness (nm)	Sampling step (pixels)	volume of point (nm^3)	intestinl volume per part (nm^3)	volume of body cavity per part (nm^3)
42.tif	X = 2048; Y = 1887	20.752	Point	467	intestine	0	body cavity	30	42.5	59500	60	9.22439e+10	0	2.76732e+12
902.tif	X = 2048; Y = 1887	38.5254	Point	397	intestine	104	body cavity	16	78.9	59500	60	3.17917e+11	3.30634e+13	5.08667e+12
1762.tif	X = 2048; Y = 1887	38.5254	Point	513	intestine	92	body cavity	10	78.9	59500	60	3.17917e+11	2.92484e+13	3.17917e+12
2602.tif	X = 2048; Y = 1887	38.0859	Point	592	intestine	126	body cavity	36	78	59500	60	3.10705e+11	3.91489e+13	1.11854e+13
3452.tif	X = 2048; Y = 1887	38.5742	Point	622	intestine	149	body cavity	50	79	59500	60	3.18723e+11	4.74898e+13	1.59362e+13
4302.tif	X = 2048; Y = 1887	38.5742	Point	632	intestine	126	body cavity	36	79	59500	60	3.18723e+11	4.01591e+13	1.1474e+13
5152.tif	X = 2048; Y = 1887	38.5254	Point	537	intestine	150	body cavity	47	78.9	59500	60	3.17917e+11	4.76875e+13	1.49421e+13
6002.tif	X = 2048; Y = 1887	38.5254	Point	546	intestine	71	body cavity	13	78.9	59500	60	3.17917e+11	2.25721e+13	4.13292e+12
6852.tif	X = 2048; Y = 1887	38.5254	Point	562	intestine	92	body cavity	24	78.9	59500	60	3.17917e+11	2.92484e+13	7.63e+12
7702.tif	X = 2048; Y = 1887	38.5254	Point	553	intestine	118	body cavity	15	78.9	59500	60	3.17917e+11	3.75142e+13	4.76875e+12
8552.tif	X = 2048; Y = 1887	38.5254	Point	547	intestine	101	body cavity	11	78.9	59500	60	3.17917e+11	3.21096e+13	3.49709e+12
9402.tif	X = 2048; Y = 1887	38.5254	Point	536	intestine	155	body cavity	11	78.9	59500	60	3.17917e+11	4.92771e+13	3.49709e+12
10252.tif	X = 2048; Y = 1887	38.5254	Point	511	intestine	168	body cavity	11	78.9	59500	60	3.17917e+11	5.341e+13	3.49709e+12
11002.tif	X = 2048; Y = 1887	38.5254	Point	437	intestine	102	body cavity	11	78.9	59500	60	3.17917e+11	3.24275e+13	3.49709e+12
11952.tif	X = 2048; Y = 1887	38.5254	Point	270	intestine	0	body cavity	14	78.9	59500	60	3.17917e+11	0	4.45084e+12
12902_001.tif	X = 2048; Y = 1887	8.98438	Point	598	intestine	0	body cavity	31	18.4	14070	60	4.08858e+09	0	1.26746e+11

## Sheet: day2-18_tissue_volume
day2-18_tissue volume
section thickness: 70 nm
Image	Size	pixel size (nm)	Main Grid	Pattern count	object	Hit Points	object	Hit Points	hfw (μm)	Sampling step (pixels)	interval thickness (nm)	volume per point (nm^3)	intestinal volume of per part (nm^3)	volume of the body cavity per part (nm^3)
150.tif	4096*3775	13.4277	Point	232	intestine	0	body cavity	11	55	172	70000	3.73388e+11	0	4.10727e+12
1150.tif	4096*3775	21.9727	Point	868	intestine	302	body cavity	40	90	105	70000	3.72599e+11	1.12525e+14	1.4904e+13
2150.tif	4096*3775	21.9727	Point	779	intestine	209	body cavity	31	90	105	70000	3.72599e+11	7.78732e+13	1.15506e+13
3150.tif	4096*3775	19.5312	Point	645	intestine	104	body cavity	23	80	118	70000	3.71811e+11	3.86683e+13	8.55165e+12
4150.tif	4096*3775	19.5312	Point	589	intestine	109	body cavity	32	80	118	70000	3.71811e+11	4.05274e+13	11897949218750
5150.tif	4096*3775	19.5312	Point	593	intestine	146	body cavity	34	80	118	70000	3.71811e+11	5.42844e+13	1.26416e+13
6150.tif	4096*3775	19.5312	Point	588	intestine	156	body cavity	24	80	118	70000	3.71811e+11	5.80025e+13	8.92346e+12
7150.tif	4096*3775	19.2627	Point	528	intestine	139	body cavity	21	78.9	119	70000	3.67812e+11	5.11259e+13	7.72406e+12
8150.tif	4096*3775	19.5312	Point	551	intestine	122	body cavity	36	80	118	70000	3.71811e+11	4.53609e+13	1.33852e+13
9150.tif	4096*3775	19.5312	Point	608	intestine	157	body cavity	42	80	118	70000	3.71811e+11	5.83743e+13	1.56161e+13
10150.tif	4096*3775	19.5312	Point	530	intestine	119	body cavity	22	80	118	70000	3.71811e+11	4.42455e+13	8.17984e+12
11150.tif	4096*3775	19.5312	Point	496	intestine	84	body cavity	19	80	118	70000	3.71811e+11	3.12321e+13	7.06441e+12
12150.tif	4096*3775	19.5312	Point	409	intestine	107	body cavity	12	80	118	70000	3.71811e+11	3.97838e+13	4.46173e+12
13150.tif	4096*3775	14.6484	Point	328	intestine	111	body cavity	35	60	157	70000	3.70237e+11	4.10963e+13	1.29583e+13
14150.tif	4096*3775	14.6484	Point	233	intestine	100	body cavity	7	60	157	70000	3.70237e+11	3.70237e+13	2.59166e+12
15200.tif	4096*3775	4.88281	Point	77	intestine	0	body cavity	8	20	300	28000	6.00815e+10	0	4.80652e+11

[truncated: 6 more sheets: day6-8_tissue_volume, day6-10_tissue_volume, day9-3_tissue_volume, day9-12_tissue_volume, day18-18(1)_tissue_volume, day18-18(2)_tissue_volume]
